# Supplementary material for: A low-light image enhancement method with brightness balance and detail preservation
Source: PLoS One. 2022 May 31;17(5):e0262478. doi: 10.1371/journal.pone.0262478 (PMC9154181; doi:10.1371/journal.pone.0262478)
Supplement: S1 Data — (XLSX) [file pone.0262478.s002.xlsx]

## Sheet: table1
	Input	a	b	c	d	e	f	g	h	i	j	k
PSNR	Inf	36.24	34.76	34.061	33.378	33.355	36.24	35.684	34.882	34.264	33.738	32.826
SSIM	1	0.977	0.972	0.97	0.968	0.967	0.977	0.975	0.971	0.969	0.968	0.967
Entropy	7.462	7.426	7.415	7.415	7.408	7.412	7.426	7.414	7.412	7.415	7.42	7.402

## Sheet: table2
	DHEDAPL	Unsharp mask	Ours
PSNR	22.2326	21.6499	22.4175
SSIM	0.8301	0.8181	0.8313
AG	6.3646	6.7872	7.2978
NIQE	2.9636	2.9837	2.8562

## Sheet: table3
PSNR	AGCWD	Al-Ameen	BHE2PL	BIMEF	BPDHE	LIME	MSRCR	NPEA	SRIE	OURS
20 random images of MIT-5K data set	20.79	10.314	13.273	15.602	15.875	17.464	10.233	17.337	16.14	22.417
Top 100 images of MIT-5K data set	20.733	9.67	12.502	17.417	19.117	15.973	12.379	17.197	18.367	20.034

## Sheet: table4
SSIM	AGCWD	Al-Ameen	BHE2PL	BIMEF	BPDHE	LIME	MSRCR	NPEA	SRIE	OURS
20 random images of MIT-5K data set	0.78	0.566	0.621	0.659	0.681	0.787	0.355	0.77	0.736	0.831
Top 100 images of MIT-5K data set	0.815	0.549	0.591	0.72	0.753	0.764	0.398	0.767	0.794	0.804

## Sheet: table5
Entropy	AGCWD	Al-Ameen	BHE2PL	BIMEF	BPDHE	LIME	MSRCR	NPEA	SRIE	OURS
20 random images of MIT-5K data set	7.77	6.886	6.151	6.892	7.593	7.511	7.005	7.29	7.068	7.793
Top 100 images of MIT-5K data set	7.691	7.063	6.388	6.895	7.481	7.502	6.55	7.317	7.056	7.589
DICM data set	7.215	6.269	6.517	7.323	7.375	7.247	5.417	7.366	7.213	7.453

## Sheet: table6
AG	AGCWD	Al-Ameen	BHE2PL	BIMEF	BPDHE	LIME	MSRCR	NPEA	SRIE	OURS
20 random images of MIT-5K data set	6.449	4.676	5.72	3.764	5.868	6.724	4.901	5.528	4.411	7.398
Top 100 images of MIT-5K data set	6.984	5.114	5.996	4.268	6.322	7.475	4.641	6.054	4.88	7.195
DICM	5.75	5.891	7.318	5.885	5.69	8.371	2.969	6.579	5.579	7.455

## Sheet: table7
	AGCWD	Al-Ameen	BHE2PL	BIMEF	BPDHE	LIME	MSRCR	NPEA	SRIE	OURS
20 random images of MIT-5K data set	202.6	127.96	210.14	73.5	168.51	228.15	134.63	139.51	97.56	272.56
Top 100 images of MIT-5K data set	246.41	134.61	200.99	97.24	204.98	283.85	131.38	159.41	119.35	262.29
DICM	205.75	259.95	374.24	193.26	174.56	413.15	70.3	219.02	175.2	317.26

## Sheet: table10
NIQE	AGCWD	Al-Ameen	BHE2PL	BIMEF	BPDHE	LIME	MSRCR	NPEA	SRIE	OURS
20 random images of MIT-5K data set	2.92	3.468	3.459	3.553	2.866	3.003	3.453	3.024	3.364	2.856
Top 100 images of MIT-5K data set	2.933	3.2	3.64	3.498	2.93	3.005	3.493	2.973	3.356	2.9
DICM data set	3.523	3.958	4.364	3.519	3.497	3.46	5.608	3.45	3.574	3.412

## Sheet: table8
BD	AGCWD	Al-Ameen	BHE2PL	BIMEF	BPDHE	LIME	MSRCR	NPEA	SRIE	OURS
20 random images of MIT-5K data set	16.158	66.425	53.54	16.733	36.064	20.063	70.127	12.643	24.115	11.999
Top 100 images of MIT-5K data set	25.671	59.087	49.663	23.984	45.027	15.893	79.23	16.859	33.693	23.66
DICM data set	38.11	68.576	29.264	35.582	44.37	37.745	89.45	34.082	41.028	26.615

## Sheet: table9
STD	AGCWD	Al-Ameen	BHE2PL	BIMEF	BPDHE	LIME	MSRCR	NPEA	SRIE	OURS
20 random images of MIT-5K data set	68.147	47.422	61.166	36.244	57.658	54.924	48.947	47.247	42.039	71.105
Top 100 images of MIT-5K data set	65.983	47.289	56.231	36.269	54.49	55.261	45.623	45.598	40.73	61.717
DICM data set	74.168	65.811	82.874	60.66	63.62	72.448	43.556	61.871	63.303	77.328

[truncated: 8 more sheets: table11, table12, table13, table14, table15, table16, table17, table18]
